# Supplementary material for: 3D-printed micrometer-scale wireless magnetic cilia with metachronal programmability
Source: Sci Adv. 2023 Mar 22;9(12):eadf9462. doi: 10.1126/sciadv.adf9462 (PMC7614626; doi:10.1126/sciadv.adf9462)
Supplement: Supplementary file 2 — Movies S1 to S13 [file sciadv.adf9462_movies_s1_to_s13.zip]

Archive with 13 entries (13 files):
- adf9462_Movie_S1.avi
- adf9462_Movie_S2.avi
- adf9462_Movie_S3.avi
- adf9462_Movie_S4.avi
- adf9462_Movie_S5.avi
- adf9462_Movie_S6.avi
- adf9462_Movie_S7.avi
- adf9462_Movie_S8.avi
- adf9462_Movie_S9.avi
- adf9462_Movie_S10.avi
- adf9462_Movie_S11.avi
- adf9462_Movie_S12.avi
- adf9462_Movie_S13.avi
